# Supplementary material for: Probing the Drug Dynamics of Chemotherapeutics Using Metasurface-Enhanced Infrared Reflection Spectroscopy of Live Cells
Source: Cells. 2022 May 10;11(10):1600. doi: 10.3390/cells11101600 (PMC9139550; doi:10.3390/cells11101600)
Supplement: Supplementary file 1 [file cells-11-01600-s001.zip]

Archive with 1 entries (1 files):
- cells-1697054-supplementary.pdf
